# Supplementary material for: Effect of Yeast Fermentation on the Physicochemical Properties and Bioactivities of Polysaccharides of Dendrobium officinale
Source: Foods. 2022 Dec 28;12(1):150. doi: 10.3390/foods12010150 (PMC9818654; doi:10.3390/foods12010150)
Supplement: Supplementary file 1 [file foods-12-00150-s001.zip]

Archive with 1 entries (1 files):
- foods-1994868-supplementary.pdf
